# Supplementary material for: Effects of Salinity Fluctuation on Antimicrobial Resistance and Virulence Factor Genes of Low and High Nucleic Acid-Content Bacteria in a Marine Environment
Source: Microorganisms. 2025 Jul 21;13(7):1710. doi: 10.3390/microorganisms13071710 (PMC12298737; doi:10.3390/microorganisms13071710)
Supplement: Supplementary file 1 [file microorganisms-13-01710-s001.zip]

Archive with 1 entries (1 files):
- microorganisms-3732271-supplementary.pdf
